# Supplementary material for: Interaction of Synthetic Cannabinoid Receptor Agonists with Cannabinoid Receptor I: Insights into Activation Molecular Mechanism
Source: Int J Mol Sci. 2023 Oct 3;24(19):14874. doi: 10.3390/ijms241914874 (PMC10574015; doi:10.3390/ijms241914874)
Supplement: Supplementary file 1 [file ijms-24-14874-s001.zip]

Archive with 1 entries (1 files):
- ijms-2614869-supplementary.pdf
